# Supplementary material for: Re-annotation of 191 developmental and epileptic encephalopathy-associated genes unmasks de novo variants in SCN1A
Source: NPJ Genom Med. 2019 Dec 2;4:31. doi: 10.1038/s41525-019-0106-7 (PMC6889285; doi:10.1038/s41525-019-0106-7)
Supplement: Supplementary file 2 — Supplementary Data 1 [file 41525_2019_106_MOESM2_ESM.xlsx]

## Sheet: Sheet1
Gene symbol	Variant ID	Chr	Start (GRCh38)	End (GRCh38)	Strand	GENCODE variant consequence (VEP)	ClinVar categorisation	Other strand gene overlap	notes
ALDH7A1	rs1554099737	5	126568245	126568245	-	non_coding_transcript_exon_variant	likely benign
ATRX	rs1557106791	X	77633731	77633731	-	non_coding_transcript_exon_variant	likely benign
CDKL5	rs1555955290	X	18628702	18628703	+	frameshift_variant	pathogenic		The novel feature is an alternative C-terminus, displaying deep conservation and excellent transcriptomics support. This is a de novo variant found in a child with early onset seizures. See PMID:29444904. The ClinVar interpretation was based on a RefSeq model added April 2016.
CDKL5	rs1555955268	X	18628607	18628607	+	stop_gained	likely benign		The novel feature is an alternative C-terminus, displaying deep conservation and excellent transcriptomics support. This is a germline variant from an individual with an unreported condition, submitted to ClinVar by a testing laboratory.
CDKL5	rs1555955296	X	18628716	18628716	+	stop_gained	pathogenic / uncertain significance		The novel feature is an alternative C-terminus, displaying deep conservation and excellent transcriptomics support. This is a de novo variant found in an individual with early infantile epileptic encephalopathy 2, submiited to ClinVar by testing laboratory. The alternative 'uncertain significance' classification apparently relates to a prior interpretation that was not aware of the coding annotat…
CHD2	rs1555437419	15	92924308	92924308	+	non_coding_transcript_exon_variant	likely benign	AC013394.1 intron_variant
DEPDC5	rs1556556448	22	31778090	31778090	+	non_coding_transcript_exon_variant	uncertain significance	Z82190.2 intron_variant
ELP4	rs1554982299	11	31789982	31789988	+	frameshift_variant	pathogenic	PAX6 coding variant	The variant was made exonic on the positive strand by extending the ELP4 3' UTR. However, this extension also covers the antisense PAX6 CDS, and since the variant was found in a patient with Irido-corneo-trabecular dysgenesis it can be concluded that the latter interpretation is correct.
KCTD7	rs1554300882	7	66638453	66638453	+	missense_variant	likely benign	AC027644.4 intron_variant	The novel feature is an alternative C-terminus annotated within intronic sequence, presenting poor markers for functionality
PIGA	rs1555944408	X	15324880	15324880	-	non_coding_transcript_exon_variant	likely benign
PIGA	rs1555944570	X	15326060	15326060	-	non_coding_transcript_exon_variant	likely benign
POLG	rs1555452821	15	89321112	89321113	-	3_prime_UTR_variant	likely benign
PPT1	rs1553166332	1	40076826	40076826	-	missense_variant	likely benign		The novel feature is a splice donor site shift into intronic sequence, presenting poor markers for functionality
PRICKLE1	rs1555230748	12	42469597	42469597	-	non_coding_transcript_exon_variant	likely benign
SCN9A	rs1553487749	2	166276970	166276972	-	frameshift_variant	likely benign	SCN1A-AS1 intron_variant	The novel feature is an alternative C-terminus annotated within intronic sequence, presenting poor markers for functionality
SLC19A3	rs1553570424	2	227695880	227695880	-	3_prime_UTR_variant	likely benign
TCF4	rs1555777935	18	55261454	55261453	-	non_coding_transcript_exon_variant	likely benign
TSC1	rs1554816089	9	132906152	132906152	-	non_coding_transcript_exon_variant	likely benign
TSC1	rs1554817169	9	132910701	132910701	-	non_coding_transcript_exon_variant	likely benign
TSC2	rs1555499015	16	2057091	2057092	+	non_coding_transcript_exon_variant	likely benign
TSC2	rs1555499018	16	2057095	2057095	+	non_coding_transcript_exon_variant	uncertain significance
TSC2	rs1555502601	16	2064462	2064461	+	3_prime_UTR_variant	uncertain significance
TSC2	rs1555440351	16	2088215	2088215	+	missense_variant	likely benign		The novel feature is a fully retained intron that codes through without loss of frame. Nonetheless, this translation has poor conservation and weak transcriptomics support.

## Sheet: Sheet2
Gene symbol	Variant ID	Chr	Start (GRCh38)	End (GRCh38	Strand	GENCODE variant consequence (VEP)
ALG13	rs1556445112	X	111682300	111682299	+	frameshift_variant
AMT	rs1553638247	3	49417816	49417816	-	splice_donor_variant
CACNA1A	rs1555736262	19	13228698	13228698	-	splice_donor_variant
CACNA1A	rs1555745158	19	13261613	13261613	-	splice_region_variant
CACNA1A	rs1555774874	19	13365476	13365476	-	splice_region_variant
CDKL5	rs1555950455	X	18587952	18587952	+	splice_acceptor_variant
EHMT1	rs1554896993	9	137814423	137814423	+	splice_region_variant
ELP4	rs1554966107	11	31632410	31632410	+	splice_region_variant
GABRG2	rs1554101185	5	162153091	162153091	+	splice_acceptor_variant
HNRNPU	rs1553281924	1	244854505	244854505	-	splice_acceptor_variant
HNRNPU	rs1553282723	1	244858724	244858724	-	splice_region_variant
HNRNPU	rs1553283026	1	244860327	244860327	-	splice_region_variant
KCNQ2	rs1555874020	20	63445367	63445367	-	splice_region_variant
MBD5	rs1553518830	2	148470465	148470465	+	missense_variant
MFSD8	rs1553943564	4	127920839	127920839	-	splice_region_variant
MFSD8	rs1553946656	4	127930682	127930682	-	splice_donor_variant
PIGA	rs1555944399	X	15324875	15324875	-	splice_region_variant
PPT1	rs1553166337	1	40076840	40076840	-	splice_donor_variant
QARS	rs1553751939	3	49100184	49100184	-	splice_region_variant
SCN1A	rs1553520530	2	165992423	165992423	-	splice_acceptor_variant
SCN1A	rs1553520532	2	165992426	165992425	-	splice_region_variant
SCN1A	rs1553521567	2	165996118	165996118	-	splice_acceptor_variant
SCN1A	rs1553529408	2	166009713	166009713	-	splice_region_variant
SCN1A	rs1553543148	2	166041227	166041227	-	missense_variant
SCN9A	rs1553474406	2	166204470	166204470	-	splice_region_variant
SGCE	rs1554359595	7	94629714	94629714	-	splice_region_variant
SGCE	rs1554359605	7	94629715	94629715	-	splice_region_variant
SMARCA4	rs1555771706	19	11008027	11008027	+	splice_region_variant
SMARCA4	rs1555781739	19	11027779	11027779	+	missense_variant
SMARCA4	rs1555787262	19	11039555	11039555	+	splice_donor_variant
SMARCA4	rs1555787264	19	11039556	11039556	+	splice_region_variant
SMARCB1	rs1555875932	22	23791899	23791899	+	splice_region_variant
SMARCB1	rs1555877276	22	23803294	23803294	+	splice_acceptor_variant
SMARCB1	rs1555880607	22	23825420	23825420	+	splice_region_variant
UBE2A	rs1556235612	X	119574983	119574983	+	splice_donor_variant
UBE3A	rs1555379927	15	25339259	25339262	-	splice_acceptor_variant
